# Supplementary material for: Adult Diel Locomotor Behaviour in the Agricultural Pest Plutella xylostella Reflects Temperature-Driven and Light-Repressed Regulation Rather than Coupling to Circadian Clock Gene Rhythms
Source: Insects. 2025 Feb 8;16(2):182. doi: 10.3390/insects16020182 (PMC11856205; doi:10.3390/insects16020182)
Supplement: Supplementary file 1 [file insects-16-00182-s001.zip]

Archive with 1 entries (1 files):
- insects-3429499-supplementary.pdf
